# Supplementary material for: A SARS-CoV-2 Vaccine Designed for Manufacturability Results in Unexpected Potency and Non-Waning Humoral Response
Source: Vaccines (Basel). 2023 Apr 12;11(4):832. doi: 10.3390/vaccines11040832 (PMC10145385; doi:10.3390/vaccines11040832)
Supplement: Supplementary file 1 [file vaccines-11-00832-s001.zip]

Archive with 2 entries (2 files):
- MT-001 Table S1_EC.svg
- vaccines-2306584-supplementary (lack Table S1).pdf
